# Supplementary material for: Loss of Mptx2 alters bacteria composition and intestinal homeostasis potentially by impairing autophagy
Source: Commun Biol. 2024 Jan 13;7:94. doi: 10.1038/s42003-024-05785-7 (PMC10787791; doi:10.1038/s42003-024-05785-7)
Supplement: Supplementary file 3 — Supplementary data 1 [file 42003_2024_5785_MOESM3_ESM.xlsx]

## Sheet: Fig.1a
Relative Mptx2 mRNA levels
E12.5	E13.5	E15.5	E17.5	P0	P3	P7	P13.5
0.927642	0.56516	0.525203	0.480154	0.248997	1.35154	1.18462	1.8696
1.68017	0.80261	0.711071	0.452145	0.450381	1.65396	0.802867	1.48377
0.691345	0.382386	1.2765	0.310769	0.422796	2.17588	1.55112	0.823901
0.70084	1.06752	1.18983	0.309784	0.657835	1.87871	0.548744	1.47131
Relative Lyz1 mRNA levels
E12.5	E13.5	E15.5	E17.5	P0	P3	P7	P13.5
0.937995	1.94181	1.52899	1.24086	1.08633	1.67281	2.10534	3.13424
0.590852	2.03528	1.73208	1.57993	1.16775	2.03067	1.87892	1.8769
1.17899	1.65637	3.23802	1.11131	0.929526	1.99247	2.06581	3.70497
1.29216	1.32078	1.48338	1.16319	1.38786	2.59984	1.94853	1.97313

## Sheet: Fig.1c
Mptx2/β-actin						Lysozyme/β-actin
Pro	Mid	Dis	Colon			Pro	Mid	Dis	Colon
0.715232	2.23872	2.53354	0.438737			0.217059	0.24457	0.669101	0.372611
0.840463	2.38323	2.66199	0.555119			0.189591	0.252139	0.750746	0.610631
1.02489	1.38796	1.58793	0.281738			0.31227	0.247466	0.747701	0.390912

## Sheet: Fig.1d
Pro	Mid	Dis	Colon
1.2	9.6	10.4	3.6
2.2	12.4	6.2	3.4
1.8	11.2	8.2	4.2
2.6	11.6	9.8	2.6
Table Analyzed	数据 2		Table Analyzed	数据 2		Table Analyzed	数据 2
Column B	Mid		Column C	Dis		Column D	Colon
vs.	vs.		vs.	vs.		vs.	vs.
Column A	Pro		Column A	Pro		Column A	Pro
Unpaired t test			Unpaired t test			Unpaired t test
P value	<0.0001		P value	0.0005		P value	0.0151
P value summary	****		P value summary	***		P value summary	*
Significantly different (P < 0.05)?	Yes		Significantly different (P < 0.05)?	Yes		Significantly different (P < 0.05)?	Yes
One- or two-tailed P value?	Two-tailed		One- or two-tailed P value?	Two-tailed		One- or two-tailed P value?	Two-tailed
t, df	t=14.01, df=6		t, df	t=6.797, df=6		t, df	t=3.368, df=6
How big is the difference?			How big is the difference?			How big is the difference?
Mean of column A	1.95		Mean of column A	1.95		Mean of column A	1.95
Mean of column B	11.2		Mean of column C	8.65		Mean of column D	3.45
Difference between means (B - A) ± SEM	9.250 ± 0.6602		Difference between means (C - A) ± SEM	6.700 ± 0.9857		Difference between means (D - A) ± SEM	1.500 ± 0.4453
95% confidence interval	7.635 to 10.87		95% confidence interval	4.288 to 9.112		95% confidence interval	0.4103 to 2.590
R squared (eta squared)	0.9703		R squared (eta squared)	0.8851		R squared (eta squared)	0.6541
F test to compare variances			F test to compare variances			F test to compare variances
F, DFn, Dfd	3.888, 3, 3		F, DFn, Dfd	9.897, 3, 3		F, DFn, Dfd	1.224, 3, 3
P value	0.2941		P value	0.0917		P value	0.8718
P value summary	ns		P value summary	ns		P value summary	ns
Significantly different (P < 0.05)?	No		Significantly different (P < 0.05)?	No		Significantly different (P < 0.05)?	No
Data analyzed			Data analyzed			Data analyzed
Sample size, column A	4		Sample size, column A	4		Sample size, column A	4
Sample size, column B	4		Sample size, column C	4		Sample size, column D	4

## Sheet: Fig.2b
Il1b		Ifng		Cxcl2		Cxcl3		Cxcr3		Cxcl12
Wt	Mptx2-/-	Wt	Mptx2-/-	Wt	Mptx2-/-	Wt	Mptx2-/-	Wt	Mptx2-/-	Wt	Mptx2-/-
0.902575	3.13703	1.24365	4.44144	0.696492	5.2516	1.5898	4.14155	1.41547	3.94855	1.51087	2.02631
0.770837	3.07211	0.701367	4.26608	0.361086	3.38999	0.630975	3.1195	0.809047	5.92252	0.915867	1.55542
0.904407	2.2084	0.99564	2.8598	0.532974	4.13907	0.730934	3.89131	0.482819	3.65148	0.816491	2.0234
1.11803	2.4025	0.896721	3.1273	0.668112	5.524	0.84601	3.5966	0.465854	3.53702	0.927359	1.79494
0.650475	3.15047	0.600135	4.05875	0.464596	4.31853	0.551961	3.11399	0.441003	3.35962	0.716947	1.85029
1.38772		1.05484		0.92508		0.894544		1.63126		1.16835
1.26596		1.50804		3.35166		1.7561		1.75454		0.944206
Table Analyzed	Il1b		Table Analyzed	Infg		Table Analyzed	Cxcl2		Table Analyzed	Cxcl3		Table Analyzed	Cxcr3		Table Analyzed	Cxcl12
Column B	Mptx2-/-		Column B	Mptx2-/-		Column B	Mptx2-/-		Column B	Mptx2-/-		Column B	Mptx2-/-		Column B	Mptx2-/-
vs.	vs.		vs.	vs.		vs.	vs.		vs.	vs.		vs.	vs.		vs.	vs.
Column A	Wt		Column A	Wt		Column A	Wt		Column A	Wt		Column A	Wt		Column A	Wt
Unpaired t test			Unpaired t test			Unpaired t test			Unpaired t test			Unpaired t test			Unpaired t test
P value	<0.0001		P value	<0.0001		P value	0.0001		P value	<0.0001		P value	<0.0001		P value	0.0001
P value summary	****		P value summary	****		P value summary	***		P value summary	****		P value summary	****		P value summary	***
Significantly different (P < 0.05)?	Yes		Significantly different (P < 0.05)?	Yes		Significantly different (P < 0.05)?	Yes		Significantly different (P < 0.05)?	Yes		Significantly different (P < 0.05)?	Yes		Significantly different (P < 0.05)?	Yes
One- or two-tailed P value?	Two-tailed		One- or two-tailed P value?	Two-tailed		One- or two-tailed P value?	Two-tailed		One- or two-tailed P value?	Two-tailed		One- or two-tailed P value?	Two-tailed		One- or two-tailed P value?	Two-tailed
t, df	t=8.678, df=10		t, df	t=9.212, df=10		t, df	t=6.125, df=10		t, df	t=9.356, df=10		t, df	t=6.557, df=10		t, df	t=6.083, df=10
How big is the difference?			How big is the difference?			How big is the difference?			How big is the difference?			How big is the difference?			How big is the difference?
Mean of column A	1		Mean of column A	1		Mean of column A	1		Mean of column A	1		Mean of column A	1		Mean of column A	1
Mean of column B	2.794		Mean of column B	3.751		Mean of column B	4.525		Mean of column B	3.573		Mean of column B	4.084		Mean of column B	1.85
Difference between means (B - A) ± SEM	1.794 ± 0.2067		Difference between means (B - A) ± SEM	2.751 ± 0.2986		Difference between means (B - A) ± SEM	3.525 ± 0.5754		Difference between means (B - A) ± SEM	2.573 ± 0.2750		Difference between means (B - A) ± SEM	3.084 ± 0.4703		Difference between means (B - A) ± SEM	0.8501 ± 0.1397
95% confidence interval	1.333 to 2.255		95% confidence interval	2.085 to 3.416		95% confidence interval	2.243 to 4.807		95% confidence interval	1.960 to 3.185		95% confidence interval	2.036 to 4.132		95% confidence interval	0.5387 to 1.161
R squared (eta squared)	0.8828		R squared (eta squared)	0.8946		R squared (eta squared)	0.7896		R squared (eta squared)	0.8975		R squared (eta squared)	0.8113		R squared (eta squared)	0.7873
F test to compare variances			F test to compare variances			F test to compare variances			F test to compare variances			F test to compare variances			F test to compare variances
F, DFn, Dfd	2.866, 4, 6		F, DFn, Dfd	5.222, 4, 6		F, DFn, Dfd	1.475, 6, 4		F, DFn, Dfd	1.080, 6, 4		F, DFn, Dfd	3.239, 4, 6		F, DFn, Dfd	1.849, 6, 4
P value	0.2409		P value	0.074		P value	0.7364		P value	0.9855		P value	0.1935		P value	0.5747
P value summary	ns		P value summary	ns		P value summary	ns		P value summary	ns		P value summary	ns		P value summary	ns
Significantly different (P < 0.05)?	No		Significantly different (P < 0.05)?	No		Significantly different (P < 0.05)?	No		Significantly different (P < 0.05)?	No		Significantly different (P < 0.05)?	No		Significantly different (P < 0.05)?	No
Data analyzed			Data analyzed			Data analyzed			Data analyzed			Data analyzed			Data analyzed
Sample size, column A	7		Sample size, column A	7		Sample size, column A	7		Sample size, column A	7		Sample size, column A	7		Sample size, column A	7
Sample size, column B	5		Sample size, column B	5		Sample size, column B	5		Sample size, column B	5		Sample size, column B	5		Sample size, column B	5

## Sheet: Fig.3
Atg12
	Wt						Mptx2-/-
Pro	0.953999	0.914687	1.18426	0.802453	1.31808	0.826516	0.493652	0.657006	0.555915	0.549665	0.478951	1.02437
Mid	0.700196	0.843766	1.15119	0.694337	1.4505	1.16001	0.818939	0.981066	0.744117	0.741061	0.872767	0.573312
Dis	0.926633	1.02066	0.920108	1.15076	0.979799	1.00204	1.06726	0.852375	0.98117	0.819345	0.752165	1.06529
Colon	0.833901	1.12852	1.11134	0.943653	0.966559	1.01602	0.758834	0.798587	1.06062	1.01862	0.506764	0.625078
	Table Analyzed	Data 22		Table Analyzed	Data 22		Table Analyzed	Data 22		Table Analyzed	Data 22
	Column B	Data Set-B		Column B	Data Set-B		Column B	Data Set-B		Column B	Data Set-B
	vs.	vs.		vs.	vs.		vs.	vs.		vs.	vs.
	Column A	Pro		Column A	Mid		Column A	Dis		Column A	Colon
	Unpaired t test			Unpaired t test			Unpaired t test			Unpaired t test
	P value	0.0104		P value	0.151		P value	0.2595		P value	0.0653
	P value summary	*		P value summary	ns		P value summary	ns		P value summary	ns
	Significantly different (P < 0.05)?	Yes		Significantly different (P < 0.05)?	No		Significantly different (P < 0.05)?	No		Significantly different (P < 0.05)?	No
	One- or two-tailed P value?	Two-tailed		One- or two-tailed P value?	Two-tailed		One- or two-tailed P value?	Two-tailed		One- or two-tailed P value?	Two-tailed
	t, df	t=3.144, df=10		t, df	t=1.555, df=10		t, df	t=1.195, df=10		t, df	t=2.070, df=10
	How big is the difference?			How big is the difference?			How big is the difference?			How big is the difference?
	Mean of column A	1		Mean of column A	1		Mean of column A	1		Mean of column A	1
	Mean of column B	0.6266		Mean of column B	0.7885		Mean of column B	0.9229		Mean of column B	0.7948
	Difference between means (B - A) ± SEM	-0.3734 ± 0.1188		Difference between means (B - A) ± SEM	-0.2115 ± 0.1360		Difference between means (B - A) ± SEM	-0.07707 ± 0.06447		Difference between means (B - A) ± SEM	-0.2052 ± 0.09914
	95% confidence interval	-0.6380 to -0.1088		95% confidence interval	-0.5145 to 0.09154		95% confidence interval	-0.2207 to 0.06658		95% confidence interval	-0.4262 to 0.01566
	R squared (eta squared)	0.4971		R squared (eta squared)	0.1947		R squared (eta squared)	0.125		R squared (eta squared)	0.3
	F test to compare variances			F test to compare variances			F test to compare variances			F test to compare variances
	F, DFn, Dfd	1.020, 5, 5		F, DFn, Dfd	4.801, 5, 5		F, DFn, Dfd	2.529, 5, 5		F, DFn, Dfd	3.830, 5, 5
	P value	0.9835		P value	0.1101		P value	0.3315		P value	0.1669
	P value summary	ns		P value summary	ns		P value summary	ns		P value summary	ns
	Significantly different (P < 0.05)?	No		Significantly different (P < 0.05)?	No		Significantly different (P < 0.05)?	No		Significantly different (P < 0.05)?	No
	Data analyzed			Data analyzed			Data analyzed			Data analyzed
	Sample size, column A	6		Sample size, column A	6		Sample size, column A	6		Sample size, column A	6
	Sample size, column B	6		Sample size, column B	6		Sample size, column B	6		Sample size, column B	6
Atg16l1
	Wt						Mptx2-/-
Pro	0.912565	1.19523	1.14972	0.718073	1.01072	1.01369	0.551297	0.933535	0.69987	0.510904	0.618327	0.793883
Mid	1.21318	1.53211	1.63144	1.06198	1.54959	1.27098	1.11352	0.966977	0.946021	1.12013	0.820312	1.03304
Dis	1.36452	1.15333	1.33215	1.11884	0.972625	1.228	0.973399	1.03172	0.989524	0.717355	1.13904	1.14896
Colon	0.889831	0.985475	1.01476	0.987088	1.14347	0.979373	0.656601	1.03218	1.23919	1.2476	0.795794	0.90087
	Table Analyzed	Data 22		Table Analyzed	Data 22		Table Analyzed	Data 22		Table Analyzed	Data 22
	Column B	Data Set-B		Column B	Data Set-B		Column B	Data Set-B		Column B	Data Set-B
	vs.	vs.		vs.	vs.		vs.	vs.		vs.	vs.
	Column A	Pro		Column A	Mid		Column A	Dis		Column A	Colon
	Unpaired t test			Unpaired t test			Unpaired t test			Unpaired t test with Welch's correction
	P value	0.0081		P value	0.0045		P value	0.0497		P value	0.8433
	P value summary	**		P value summary	**		P value summary	*		P value summary	ns
	Significantly different (P < 0.05)?	Yes		Significantly different (P < 0.05)?	Yes		Significantly different (P < 0.05)?	Yes		Significantly different (P < 0.05)?	No
	One- or two-tailed P value?	Two-tailed		One- or two-tailed P value?	Two-tailed		One- or two-tailed P value?	Two-tailed		One- or two-tailed P value?	Two-tailed
	t, df	t=3.297, df=10		t, df	t=3.642, df=10		t, df	t=2.232, df=10		Welch-corrected t, df	t=0.2062, df=6.162
	How big is the difference?			How big is the difference?			How big is the difference?			How big is the difference?
	Mean of column A	1		Mean of column A	1.377		Mean of column A	1.195		Mean of column A	1
	Mean of column B	0.6846		Mean of column B	1		Mean of column B	1		Mean of column B	0.9787
	Difference between means (B - A) ± SEM	-0.3154 ± 0.09564		Difference between means (B - A) ± SEM	-0.3765 ± 0.1034		Difference between means (B - A) ± SEM	-0.1949 ± 0.08734		Difference between means (B - A) ± SEM	-0.02129 ± 0.1033
	95% confidence interval	-0.5285 to -0.1023		95% confidence interval	-0.6069 to -0.1462		95% confidence interval	-0.3895 to -0.0003005		95% confidence interval	-0.2724 to 0.2298
	R squared (eta squared)	0.5209		R squared (eta squared)	0.5702		R squared (eta squared)	0.3324		R squared (eta squared)	0.006849
	F test to compare variances			F test to compare variances			F test to compare variances			F test to compare variances
	F, DFn, Dfd	1.170, 5, 5		F, DFn, Dfd	3.955, 5, 5		F, DFn, Dfd	1.167, 5, 5		F, DFn, Dfd	8.485, 5, 5
	P value	0.8675		P value	0.1575		P value	0.8698		P value	0.0349
	P value summary	ns		P value summary	ns		P value summary	ns		P value summary	*
	Significantly different (P < 0.05)?	No		Significantly different (P < 0.05)?	No		Significantly different (P < 0.05)?	No		Significantly different (P < 0.05)?	Yes
	Data analyzed			Data analyzed			Data analyzed			Data analyzed
	Sample size, column A	6		Sample size, column A	6		Sample size, column A	6		Sample size, column A	6
	Sample size, column B	6		Sample size, column B	6		Sample size, column B	6		Sample size, column B	6
Becn1
	Wt						Mptx2-/-
Pro	1.26063	1.18758	0.779859	0.871384	0.773472	1.12708	0.397139	0.942967	0.528647	0.440455	0.491964	0.763825
Mid	0.794017	1.24303	1.30263	1.03422			0.84647	0.829708	0.952954	0.939185	0.944695
Dis	1.30754	1.48598	1.01228	1.21407	1.07156	0.828085	0.967606	0.825626	0.986965	0.737201	1.26768	1.21492
Colon	1.01821	0.839274	0.8415	1.05619	1.11716	1.12767	1.08679	0.68349	1.14929	0.84595	0.667913
	Table Analyzed	Data 22		Table Analyzed	Data 22		Table Analyzed	Data 22		Table Analyzed	Data 22
	Column B	Data Set-B		Column B	Data Set-B		Column B	Data Set-B		Column B	Data Set-B
	vs.	vs.		vs.	vs.		vs.	vs.		vs.	vs.
	Column A	Pro		Column A	Mid		Column A	Dis		Column A	Colon
	Unpaired t test			Unpaired t test with Welch's correction			Unpaired t test			Unpaired t test
	P value	0.0085		P value	0.1961		P value	0.2577		P value	0.3198
	P value summary	**		P value summary	ns		P value summary	ns		P value summary	ns
	Significantly different (P < 0.05)?	Yes		Significantly different (P < 0.05)?	No		Significantly different (P < 0.05)?	No		Significantly different (P < 0.05)?	No
	One- or two-tailed P value?	Two-tailed		One- or two-tailed P value?	Two-tailed		One- or two-tailed P value?	Two-tailed		One- or two-tailed P value?	Two-tailed
	t, df	t=3.266, df=10		Welch-corrected t, df	t=1.614, df=3.320		t, df	t=1.200, df=10		t, df	t=1.053, df=9
	How big is the difference?			How big is the difference?			How big is the difference?			How big is the difference?
	Mean of column A	1		Mean of column A	1.093		Mean of column A	1.153		Mean of column A	1
	Mean of column B	0.5942		Mean of column B	0.9026		Mean of column B	1		Mean of column B	0.8867
	Difference between means (B - A) ± SEM	-0.4058 ± 0.1243		Difference between means (B - A) ± SEM	-0.1909 ± 0.1182		Difference between means (B - A) ± SEM	-0.1533 ± 0.1277		Difference between means (B - A) ± SEM	-0.1133 ± 0.1076
	95% confidence interval	-0.6827 to -0.1290		95% confidence interval	-0.5474 to 0.1657		95% confidence interval	-0.4377 to 0.1312		95% confidence interval	-0.3568 to 0.1301
	R squared (eta squared)	0.5161		R squared (eta squared)	0.4397		R squared (eta squared)	0.1259		R squared (eta squared)	0.1097
	F test to compare variances			F test to compare variances			F test to compare variances			F test to compare variances
	F, DFn, Dfd	1.035, 5, 5		F, DFn, Dfd	15.05, 3, 4		F, DFn, Dfd	1.238, 5, 5		F, DFn, Dfd	2.957, 4, 5
	P value	0.9709		P value	0.0241		P value	0.8206		P value	0.2654
	P value summary	ns		P value summary	*		P value summary	ns		P value summary	ns
	Significantly different (P < 0.05)?	No		Significantly different (P < 0.05)?	Yes		Significantly different (P < 0.05)?	No		Significantly different (P < 0.05)?	No
	Data analyzed			Data analyzed			Data analyzed			Data analyzed
	Sample size, column A	6		Sample size, column A	4		Sample size, column A	6		Sample size, column A	6
	Sample size, column B	6		Sample size, column B	5		Sample size, column B	6		Sample size, column B	5
Map1lc3a
	Wt						Mptx2-/-
Pro	0.792463	1.04858	1.06445	0.889975	1.36395	0.840583	0.540757	0.761132	0.809779	0.6668	0.70222	1.06812
Mid	0.717253	0.734009	1.30076	0.631185	1.52485	1.09194	0.820567	1.15366	0.656959	0.74977	0.951479	0.78863
Dis	0.985814	0.956579	0.863229	1.14281	1.02951	1.02205	1.1693	0.757455	1.13605	0.91176	0.696589	0.878765
Colon	0.833822	1.19616	1.41211	0.935304	0.829109	0.793497	0.769858	0.521743	0.988354	0.937162	0.493773	0.636695
	Table Analyzed	Data 22		Table Analyzed	Data 22		Table Analyzed	Data 22		Table Analyzed	Data 22
	Column B	Data Set-B		Column B	Data Set-B		Column B	Data Set-B		Column B	Data Set-B
	vs.	vs.		vs.	vs.		vs.	vs.		vs.	vs.
	Column A	Pro		Column A	Mid		Column A	Dis		Column A	Colon
	Unpaired t test			Unpaired t test			Unpaired t test			Unpaired t test
	P value	0.0564		P value	0.3951		P value	0.411		P value	0.0653
	P value summary	ns		P value summary	ns		P value summary	ns		P value summary	ns
	Significantly different (P < 0.05)?	No		Significantly different (P < 0.05)?	No		Significantly different (P < 0.05)?	No		Significantly different (P < 0.05)?	No
	One- or two-tailed P value?	Two-tailed		One- or two-tailed P value?	Two-tailed		One- or two-tailed P value?	Two-tailed		One- or two-tailed P value?	Two-tailed
	t, df	t=2.157, df=10		t, df	t=0.8885, df=10		t, df	t=0.8580, df=10		t, df	t=2.070, df=10
	How big is the difference?			How big is the difference?			How big is the difference?			How big is the difference?
	Mean of column A	1		Mean of column A	1		Mean of column A	1		Mean of column A	1
	Mean of column B	0.7581		Mean of column B	0.8535		Mean of column B	0.925		Mean of column B	0.7246
	Difference between means (B - A) ± SEM	-0.2419 ± 0.1121		Difference between means (B - A) ± SEM	-0.1465 ± 0.1649		Difference between means (B - A) ± SEM	-0.07501 ± 0.08743		Difference between means (B - A) ± SEM	-0.2754 ± 0.1330
	95% confidence interval	-0.4917 to 0.007928		95% confidence interval	-0.5138 to 0.2209		95% confidence interval	-0.2698 to 0.1198		95% confidence interval	-0.5718 to 0.02101
	R squared (eta squared)	0.3176		R squared (eta squared)	0.07317		R squared (eta squared)	0.06857		R squared (eta squared)	0.3
	F test to compare variances			F test to compare variances			F test to compare variances			F test to compare variances
	F, DFn, Dfd	1.394, 5, 5		F, DFn, Dfd	4.282, 5, 5		F, DFn, Dfd	4.390, 5, 5		F, DFn, Dfd	1.425, 5, 5
	P value	0.7243		P value	0.1363		P value	0.1302		P value	0.7071
	P value summary	ns		P value summary	ns		P value summary	ns		P value summary	ns
	Significantly different (P < 0.05)?	No		Significantly different (P < 0.05)?	No		Significantly different (P < 0.05)?	No		Significantly different (P < 0.05)?	No
	Data analyzed			Data analyzed			Data analyzed			Data analyzed
	Sample size, column A	6		Sample size, column A	6		Sample size, column A	6		Sample size, column A	6
	Sample size, column B	6		Sample size, column B	6		Sample size, column B	6		Sample size, column B	6
Atf4
	Wt						Mptx2-/-
Pro	0.683857	0.993242	0.946843	0.616901	0.78275		0.363929	0.608996	0.456274	0.481426	0.399913	0.726896
Mid	0.568216	0.462435	0.578877	0.692431			0.428041	0.750182	0.562244	0.470536	0.625123	0.467688
Dis	0.981809	0.824696	0.905198	0.858213	1.05762		1.13742	0.885838	0.889013	0.841975	0.737338	1.1097
Colon	1.24893	1.16126	0.963759	0.947032	0.961904		0.758441	0.848742	1.0406	0.86349	0.546251	0.646132
	Table Analyzed	Data 22		Table Analyzed	Data 22		Table Analyzed	Data 22		Table Analyzed	Data 22
	Column B	Data Set-B		Column B	Data Set-B		Column B	Data Set-B		Column B	Data Set-B
	vs.	vs.		vs.	vs.		vs.	vs.		vs.	vs.
	Column A	Pro		Column A	Mid		Column A	Dis		Column A	Colon
	Unpaired t test			Unpaired t test			Unpaired t test			Unpaired t test
	P value	0.0091		P value	0.7399		P value	0.9227		P value	0.0202
	P value summary	**		P value summary	ns		P value summary	ns		P value summary	*
	Significantly different (P < 0.05)?	Yes		Significantly different (P < 0.05)?	No		Significantly different (P < 0.05)?	No		Significantly different (P < 0.05)?	Yes
	One- or two-tailed P value?	Two-tailed		One- or two-tailed P value?	Two-tailed		One- or two-tailed P value?	Two-tailed		One- or two-tailed P value?	Two-tailed
	t, df	t=3.306, df=9		t, df	t=0.3438, df=8		t, df	t=0.09977, df=9		t, df	t=2.816, df=9
	How big is the difference?			How big is the difference?			How big is the difference?			How big is the difference?
	Mean of column A	0.8047		Mean of column A	0.5755		Mean of column A	0.9255		Mean of column A	1.057
	Mean of column B	0.5062		Mean of column B	0.5506		Mean of column B	0.9335		Mean of column B	0.7839
	Difference between means (B - A) ± SEM	-0.2985 ± 0.09027		Difference between means (B - A) ± SEM	-0.02485 ± 0.07229		Difference between means (B - A) ± SEM	0.008041 ± 0.08060		Difference between means (B - A) ± SEM	-0.2726 ± 0.09682
	95% confidence interval	-0.5027 to -0.09427		95% confidence interval	-0.1916 to 0.1419		95% confidence interval	-0.1743 to 0.1904		95% confidence interval	-0.4916 to -0.05362
	R squared (eta squared)	0.5485		R squared (eta squared)	0.01456		R squared (eta squared)	0.001105		R squared (eta squared)	0.4684
	F test to compare variances			F test to compare variances			F test to compare variances			F test to compare variances
	F, DFn, Dfd	1.412, 4, 5		F, DFn, Dfd	1.670, 5, 3		F, DFn, Dfd	2.771, 5, 4		F, DFn, Dfd	1.574, 5, 4
	P value	0.7028		P value	0.7139		P value	0.3451		P value	0.6811
	P value summary	ns		P value summary	ns		P value summary	ns		P value summary	ns
	Significantly different (P < 0.05)?	No		Significantly different (P < 0.05)?	No		Significantly different (P < 0.05)?	No		Significantly different (P < 0.05)?	No
	Data analyzed			Data analyzed			Data analyzed			Data analyzed
	Sample size, column A	5		Sample size, column A	4		Sample size, column A	5		Sample size, column A	5
	Sample size, column B	6		Sample size, column B	6		Sample size, column B	6		Sample size, column B	6
Atf6
	Wt						Mptx2-/-
Pro	0.591595	0.705863	0.842576	0.382071	0.646782		0.196008	0.56235	0.368366	0.23906	0.484202	0.563917
Mid	0.389588	0.40533	0.366387	0.681518			0.428171	0.538576	0.230114	0.359526	0.397021	0.202095
Dis	1.06881	0.937084	0.943031	0.992863	1.29116	0.76706	0.628019	0.606629	0.743	0.505046	0.335999	0.656423
Colon	0.488567	0.992747	0.447204	0.600103			0.4651	0.535605	0.764255	0.508668	0.226072	0.373082
	Table Analyzed	Data 22		Table Analyzed	Data 22		Table Analyzed	Data 22		Table Analyzed	Data 22
	Column B	Data Set-B		Column B	Data Set-B		Column B	Data Set-B		Column B	Data Set-B
	vs.	vs.		vs.	vs.		vs.	vs.		vs.	vs.
	Column A	Pro		Column A	Mid		Column A	Dis		Column A	Colon
	Unpaired t test			Unpaired t test			Unpaired t test			Unpaired t test
	P value	0.045		P value	0.2774		P value	0.001		P value	0.2868
	P value summary	*		P value summary	ns		P value summary	***		P value summary	ns
	Significantly different (P < 0.05)?	Yes		Significantly different (P < 0.05)?	No		Significantly different (P < 0.05)?	Yes		Significantly different (P < 0.05)?	No
	One- or two-tailed P value?	Two-tailed		One- or two-tailed P value?	Two-tailed		One- or two-tailed P value?	Two-tailed		One- or two-tailed P value?	Two-tailed
	t, df	t=2.327, df=9		t, df	t=1.166, df=8		t, df	t=4.595, df=10		t, df	t=1.141, df=8
	How big is the difference?			How big is the difference?			How big is the difference?			How big is the difference?
	Mean of column A	0.6338		Mean of column A	0.4607		Mean of column A	1		Mean of column A	0.6322
	Mean of column B	0.4023		Mean of column B	0.3593		Mean of column B	0.5792		Mean of column B	0.4788
	Difference between means (B - A) ± SEM	-0.2315 ± 0.09948		Difference between means (B - A) ± SEM	-0.1015 ± 0.08705		Difference between means (B - A) ± SEM	-0.4208 ± 0.09158		Difference between means (B - A) ± SEM	-0.1534 ± 0.1344
	95% confidence interval	-0.4565 to -0.006426		95% confidence interval	-0.3022 to 0.09928		95% confidence interval	-0.6249 to -0.2168		95% confidence interval	-0.4632 to 0.1565
	R squared (eta squared)	0.3756		R squared (eta squared)	0.1452		R squared (eta squared)	0.6786		R squared (eta squared)	0.14
	F test to compare variances			F test to compare variances			F test to compare variances			F test to compare variances
	F, DFn, Dfd	1.107, 4, 5		F, DFn, Dfd	1.375, 3, 5		F, DFn, Dfd	1.502, 5, 5		F, DFn, Dfd	1.926, 3, 5
	P value	0.8904		P value	0.7031		P value	0.6664		P value	0.487
	P value summary	ns		P value summary	ns		P value summary	ns		P value summary	ns
	Significantly different (P < 0.05)?	No		Significantly different (P < 0.05)?	No		Significantly different (P < 0.05)?	No		Significantly different (P < 0.05)?	No
	Data analyzed			Data analyzed			Data analyzed			Data analyzed
	Sample size, column A	5		Sample size, column A	4		Sample size, column A	6		Sample size, column A	4
	Sample size, column B	6		Sample size, column B	6		Sample size, column B	6		Sample size, column B	6
Bip
	Wt						Mptx2-/-
Pro	0.581914	0.996485	0.833293	0.542475	0.85617		0.26221	0.494484	0.448902	0.384045	0.546286
Mid	0.597036	0.651639	0.629926	0.750777			0.456949	0.510666	0.52715	0.41551
Dis	1.09822	0.98398	0.810606	0.779404	0.935426		0.888109	0.9875	0.79985	0.658809	0.6532	0.865142
Colon	0.618466	0.909395	0.747105	0.806194			1.22939	0.725893	1.23574	0.447056	0.583634
	Table Analyzed	Data 22		Table Analyzed	Data 22		Table Analyzed	Data 22		Table Analyzed	Data 22
	Column B	Data Set-B		Column B	Data Set-B		Column B	Data Set-B		Column B	Data Set-B
	vs.	vs.		vs.	vs.		vs.	vs.		vs.	vs.
	Column A	Pro		Column A	Mid		Column A	Dis		Column A	Colon
	Unpaired t test			Unpaired t test			Unpaired t test			Unpaired t test
	P value	0.0098		P value	0.0051		P value	0.1909		P value	0.714
	P value summary	**		P value summary	**		P value summary	ns		P value summary	ns
	Significantly different (P < 0.05)?	Yes		Significantly different (P < 0.05)?	Yes		Significantly different (P < 0.05)?	No		Significantly different (P < 0.05)?	No
	One- or two-tailed P value?	Two-tailed		One- or two-tailed P value?	Two-tailed		One- or two-tailed P value?	Two-tailed		One- or two-tailed P value?	Two-tailed
	t, df	t=3.367, df=8		t, df	t=4.299, df=6		t, df	t=1.414, df=9		t, df	t=0.3817, df=7
	How big is the difference?			How big is the difference?			How big is the difference?			How big is the difference?
	Mean of column A	0.7621		Mean of column A	0.6573		Mean of column A	0.9215		Mean of column A	0.7703
	Mean of column B	0.4272		Mean of column B	0.4776		Mean of column B	0.8088		Mean of column B	0.8443
	Difference between means (B - A) ± SEM	-0.3349 ± 0.09945		Difference between means (B - A) ± SEM	-0.1798 ± 0.04181		Difference between means (B - A) ± SEM	-0.1128 ± 0.07972		Difference between means (B - A) ± SEM	0.07405 ± 0.1940
	95% confidence interval	-0.5642 to -0.1055		95% confidence interval	-0.2821 to -0.07746		95% confidence interval	-0.2931 to 0.06759		95% confidence interval	-0.3847 to 0.5328
	R squared (eta squared)	0.5863		R squared (eta squared)	0.7549		R squared (eta squared)	0.1819		R squared (eta squared)	0.02039
	F test to compare variances			F test to compare variances			F test to compare variances			F test to compare variances
	F, DFn, Dfd	3.099, 4, 4		F, DFn, Dfd	1.680, 3, 3		F, DFn, Dfd	1.040, 5, 4		F, DFn, Dfd	9.179, 4, 3
	P value	0.2991		P value	0.6806		P value	0.9973		P value	0.0991
	P value summary	ns		P value summary	ns		P value summary	ns		P value summary	ns
	Significantly different (P < 0.05)?	No		Significantly different (P < 0.05)?	No		Significantly different (P < 0.05)?	No		Significantly different (P < 0.05)?	No
	Data analyzed			Data analyzed			Data analyzed			Data analyzed
	Sample size, column A	5		Sample size, column A	4		Sample size, column A	5		Sample size, column A	4
	Sample size, column B	5		Sample size, column B	4		Sample size, column B	6		Sample size, column B	5
Erdj4
	Wt						Mptx2-/-
Pro	1.43345	1.28258	0.762269	0.607321	0.723219	1.19117	0.415074	0.717797	0.706872	0.391826	0.431903	0.581478
Mid	1.46348	1.47049	0.657953	0.754514	0.599225	1.05434	0.64985	0.977565	1.29688	0.59317	0.788993	0.689849
Dis	1.22073	1.08791	0.639769	0.698254	0.943544	1.4098	1.02368	0.841552	1.41112	0.746542	0.831805	0.673976
Colon	1.15546	1.21362	0.750667	0.888222	0.715153	1.27687	0.762305	0.593781	1.38922	1.07044	0.515141	0.58116
	Table Analyzed	Data 22		Table Analyzed	Data 22		Table Analyzed	Data 22		Table Analyzed	Data 22
	Column B	Data Set-B		Column B	Data Set-B		Column B	Data Set-B		Column B	Data Set-B
	vs.	vs.		vs.	vs.		vs.	vs.		vs.	vs.
	Column A	Pro		Column A	Mid		Column A	Dis		Column A	Colon
	Unpaired t test			Unpaired t test			Unpaired t test			Unpaired t test
	P value	0.0133		P value	0.4082		P value	0.6418		P value	0.3181
	P value summary	*		P value summary	ns		P value summary	ns		P value summary	ns
	Significantly different (P < 0.05)?	Yes		Significantly different (P < 0.05)?	No		Significantly different (P < 0.05)?	No		Significantly different (P < 0.05)?	No
	One- or two-tailed P value?	Two-tailed		One- or two-tailed P value?	Two-tailed		One- or two-tailed P value?	Two-tailed		One- or two-tailed P value?	Two-tailed
	t, df	t=3.002, df=10		t, df	t=0.8632, df=10		t, df	t=0.4796, df=10		t, df	t=1.051, df=10
	How big is the difference?			How big is the difference?			How big is the difference?			How big is the difference?
	Mean of column A	1		Mean of column A	1		Mean of column A	1		Mean of column A	1
	Mean of column B	0.5408		Mean of column B	0.8327		Mean of column B	0.9214		Mean of column B	0.8187
	Difference between means (B - A) ± SEM	-0.4592 ± 0.1530		Difference between means (B - A) ± SEM	-0.1673 ± 0.1938		Difference between means (B - A) ± SEM	-0.07855 ± 0.1638		Difference between means (B - A) ± SEM	-0.1813 ± 0.1726
	95% confidence interval	-0.8000 to -0.1183		95% confidence interval	-0.5991 to 0.2645		95% confidence interval	-0.4435 to 0.2864		95% confidence interval	-0.5658 to 0.2032
	R squared (eta squared)	0.474		R squared (eta squared)	0.06935		R squared (eta squared)	0.02248		R squared (eta squared)	0.09942
	F test to compare variances			F test to compare variances			F test to compare variances			F test to compare variances
	F, DFn, Dfd	5.358, 5, 5		F, DFn, Dfd	2.223, 5, 5		F, DFn, Dfd	1.258, 5, 5		F, DFn, Dfd	1.956, 5, 5
	P value	0.0892		P value	0.4012		P value	0.8074		P value	0.4792
	P value summary	ns		P value summary	ns		P value summary	ns		P value summary	ns
	Significantly different (P < 0.05)?	No		Significantly different (P < 0.05)?	No		Significantly different (P < 0.05)?	No		Significantly different (P < 0.05)?	No
	Data analyzed			Data analyzed			Data analyzed			Data analyzed
	Sample size, column A	6		Sample size, column A	6		Sample size, column A	6		Sample size, column A	6
	Sample size, column B	6		Sample size, column B	6		Sample size, column B	6		Sample size, column B	6
Ditt3
	Wt						Mptx2-/-
Pro	1.15768	1.06847	1.10657	0.684357	1.12717	0.855764	0.45385	0.582176	0.608776	0.450621	0.410499	0.799382
Mid	0.737053	1.09024	1.38521	0.740673	1.12678	0.920049	0.893856	0.888489	0.871611	0.606307	0.872526	0.563838
Dis	0.948487	1.07106	0.852115	0.694426	1.14382	1.2901	1.1052	1.04371	1.13858	0.754667	0.827612	1.03476
Colon	0.857465	0.974591	1.08672	0.998278	0.973055	1.10989	1.1586	0.609191	1.20479	1.30865	0.514522	0.769348
	Table Analyzed	Data 22		Table Analyzed	Data 22		Table Analyzed	Data 22		Table Analyzed	Data 22
	Column B	Data Set-B		Column B	Data Set-B		Column B	Data Set-B		Column B	Data Set-B
	vs.	vs.		vs.	vs.		vs.	vs.		vs.	vs.
	Column A	Pro		Column A	Mid		Column A	Dis		Column A	Colon
	Unpaired t test			Unpaired t test			Unpaired t test			Unpaired t test
	P value	0.0009		P value	0.101		P value	0.8857		P value	0.6233
	P value summary	***		P value summary	ns		P value summary	ns		P value summary	ns
	Significantly different (P < 0.05)?	Yes		Significantly different (P < 0.05)?	No		Significantly different (P < 0.05)?	No		Significantly different (P < 0.05)?	No
	One- or two-tailed P value?	Two-tailed		One- or two-tailed P value?	Two-tailed		One- or two-tailed P value?	Two-tailed		One- or two-tailed P value?	Two-tailed
	t, df	t=4.626, df=10		t, df	t=1.806, df=10		t, df	t=0.1474, df=10		t, df	t=0.5067, df=10
	How big is the difference?			How big is the difference?			How big is the difference?			How big is the difference?
	Mean of column A	1		Mean of column A	1		Mean of column A	1		Mean of column A	1
	Mean of column B	0.5509		Mean of column B	0.7828		Mean of column B	0.9841		Mean of column B	0.9275
	Difference between means (B - A) ± SEM	-0.4491 ± 0.09709		Difference between means (B - A) ± SEM	-0.2172 ± 0.1203		Difference between means (B - A) ± SEM	-0.01591 ± 0.1079		Difference between means (B - A) ± SEM	-0.07248 ± 0.1430
	95% confidence interval	-0.6654 to -0.2328		95% confidence interval	-0.4852 to 0.05074		95% confidence interval	-0.2564 to 0.2246		95% confidence interval	-0.3912 to 0.2462
	R squared (eta squared)	0.6815		R squared (eta squared)	0.246		R squared (eta squared)	0.002169		R squared (eta squared)	0.02504
	F test to compare variances			F test to compare variances			F test to compare variances			F test to compare variances
	F, DFn, Dfd	1.686, 5, 5		F, DFn, Dfd	2.661, 5, 5		F, DFn, Dfd	1.871, 5, 5		F, DFn, Dfd	13.87, 5, 5
	P value	0.5802		P value	0.3066		P value	0.5085		P value	0.0118
	P value summary	ns		P value summary	ns		P value summary	ns		P value summary	*
	Significantly different (P < 0.05)?	No		Significantly different (P < 0.05)?	No		Significantly different (P < 0.05)?	No		Significantly different (P < 0.05)?	Yes
	Data analyzed			Data analyzed			Data analyzed			Data analyzed
	Sample size, column A	6		Sample size, column A	6		Sample size, column A	6		Sample size, column A	6
	Sample size, column B	6		Sample size, column B	6		Sample size, column B	6		Sample size, column B	6
sXbp1
	Wt						Mptx2-/-
Pro	0.775963	1.03176	0.847071	1.09561	1.11944	1.13016	0.562613	0.73611	0.83589	0.703714	0.78749	1.08818
Mid	1.12272	1.01395	0.736863	1.12371			0.886262	0.765714	0.939749	1.00647	1.21599	1.18581
Dis	1.16649	1.27986	1.23717	0.974905	0.850689		1.05769	0.971953	0.884003	0.784096	1.06929	1.23297
Colon	1.02087	1.04477	1.08411	0.870614	1.08909	0.890544	1.19206	0.645376	0.874509	0.9029	0.58483
	Table Analyzed	Data 22		Table Analyzed	Data 22		Table Analyzed	Data 22		Table Analyzed	Data 22
	Column B	Data Set-B		Column B	Data Set-B		Column B	Data Set-B		Column B	Data Set-B
	vs.	vs.		vs.	vs.		vs.	vs.		vs.	vs.
	Column A	Pro		Column A	Mid		Column A	Dis		Column A	Colon
	Unpaired t test			Unpaired t test			Unpaired t test			Unpaired t test
	P value	0.0467		P value	0.9953		P value	0.3454		P value	0.167
	P value summary	*		P value summary	ns		P value summary	ns		P value summary	ns
	Significantly different (P < 0.05)?	Yes		Significantly different (P < 0.05)?	No		Significantly different (P < 0.05)?	No		Significantly different (P < 0.05)?	No
	One- or two-tailed P value?	Two-tailed		One- or two-tailed P value?	Two-tailed		One- or two-tailed P value?	Two-tailed		One- or two-tailed P value?	Two-tailed
	t, df	t=2.268, df=10		t, df	t=0.006015, df=8		t, df	t=0.9958, df=9		t, df	t=1.503, df=9
	How big is the difference?			How big is the difference?			How big is the difference?			How big is the difference?
	Mean of column A	1		Mean of column A	0.9993		Mean of column A	1.102		Mean of column A	1
	Mean of column B	0.7857		Mean of column B	1		Mean of column B	1		Mean of column B	0.8399
	Difference between means (B - A) ± SEM	-0.2143 ± 0.09450		Difference between means (B - A) ± SEM	0.0006897 ± 0.1147		Difference between means (B - A) ± SEM	-0.1018 ± 0.1023		Difference between means (B - A) ± SEM	-0.1601 ± 0.1065
	95% confidence interval	-0.4249 to -0.003777		95% confidence interval	-0.2637 to 0.2651		95% confidence interval	-0.3331 to 0.1295		95% confidence interval	-0.4009 to 0.08079
	R squared (eta squared)	0.3397		R squared (eta squared)	4.522e-06		R squared (eta squared)	0.09925		R squared (eta squared)	0.2007
	F test to compare variances			F test to compare variances			F test to compare variances			F test to compare variances
	F, DFn, Dfd	1.331, 5, 5		F, DFn, Dfd	1.089, 3, 5		F, DFn, Dfd	1.353, 4, 5		F, DFn, Dfd	6.283, 4, 5
	P value	0.7614		P value	0.8679		P value	0.7352		P value	0.0692
	P value summary	ns		P value summary	ns		P value summary	ns		P value summary	ns
	Significantly different (P < 0.05)?	No		Significantly different (P < 0.05)?	No		Significantly different (P < 0.05)?	No		Significantly different (P < 0.05)?	No
	Data analyzed			Data analyzed			Data analyzed			Data analyzed
	Sample size, column A	6		Sample size, column A	4		Sample size, column A	5		Sample size, column A	6
	Sample size, column B	6		Sample size, column B	6		Sample size, column B	6		Sample size, column B	5

## Sheet: Fig.5a
Paneth cells per crypt
Pro		Mid		Dis			Table Analyzed	Pro			Table Analyzed	Mid		Table Analyzed	Dis
Wt	Mptx2-/-	Wt	Mptx2-/-	Wt	Mptx2-/-
2	0.3	5	3.2	8	5		Column B	Mptx2-/-			Column D	Mptx2-/-		Column F	Mptx2-/-
2.25	1.3	4.63	1.8	7.38	4.1		vs.	vs.			vs.	vs.		vs.	vs.
3	2.2	4.75	3.8	7.38	3.4		Column A	Wt			Column C	Wt		Column E	Wt
2.75	1	5	2.6	5.5	6.3
0.88	0.29	3.38	1.86	4.38	2.7		Unpaired t test				Unpaired t test			Unpaired t test
2.29		2.14		5.57			P value	0.0316			P value	0.0406		P value	0.0387
							P value summary	*			P value summary	*		P value summary	*
							Significantly different (P < 0.05)?	Yes			Significantly different (P < 0.05)?	Yes		Significantly different (P < 0.05)?	Yes
							One- or two-tailed P value?	Two-tailed			One- or two-tailed P value?	Two-tailed		One- or two-tailed P value?	Two-tailed
							t, df	t=2.543, df=9			t, df	t=2.390, df=9		t, df	t=2.418, df=9
							How big is the difference?				How big is the difference?			How big is the difference?
							Mean of column A	2.195			Mean of column C	4.15		Mean of column E	6.368
							Mean of column B	1.018			Mean of column D	2.652		Mean of column F	4.3
							Difference between means (B - A) ± SEM	-1.177 ± 0.4628			Difference between means (D - C) ± SEM	-1.498 ± 0.6268		Difference between means (F - E) ± SEM	-2.068 ± 0.8553
							95% confidence interval	-2.224 to -0.1300			95% confidence interval	-2.916 to -0.08015		95% confidence interval	-4.003 to -0.1336
							R squared (eta squared)	0.4181			R squared (eta squared)	0.3883		R squared (eta squared)	0.3939
							F test to compare variances				F test to compare variances			F test to compare variances
							F, DFn, Dfd	1.153, 4, 5			F, DFn, Dfd	1.794, 5, 4		F, DFn, Dfd	1.018, 5, 4
							P value	0.8587			P value	0.5912		P value
							P value summary	ns			P value summary	ns		P value summary
							Significantly different (P < 0.05)?	No			Significantly different (P < 0.05)?	No		Significantly different (P < 0.05)?	No
							Data analyzed				Data analyzed			Data analyzed
							Sample size, column A	6			Sample size, column C	6		Sample size, column E	6
							Sample size, column B	5			Sample size, column D	5		Sample size, column F	5

## Sheet: Fig.5b
Lysozyme+Paneth cells per crypt
Pro		Mid		Dis
Wt	Mptx2-/-	Wt	Mptx2-/-	Wt	Mptx2-/-		Table Analyzed	Data 1		Table Analyzed	Data 1		Table Analyzed	Data 1
1.58	1	4.45	2.38	6.02	3.19
1.36	0.77	4.32	2.58	5.65	3.52		Column B	Mptx2-/-		Column D	Mptx2-/-		Column F	Mptx2-/-
1.42	0.75	4.11	2.75	6.12	3.85		vs.	vs.		vs.	vs.		vs.	vs.
							Column A	Wt		Column C	Wt		Column E	Wt
							Unpaired t test			Unpaired t test			Unpaired t test
							P value	0.0041		P value	0.0003		P value	0.0005
							P value summary	**		P value summary	***		P value summary	***
							Significantly different (P < 0.05)?	Yes		Significantly different (P < 0.05)?	Yes		Significantly different (P < 0.05)?	Yes
							One- or two-tailed P value?	Two-tailed		One- or two-tailed P value?	Two-tailed		One- or two-tailed P value?	Two-tailed
							t, df	t=5.917, df=4		t, df	t=11.82, df=4		t, df	t=10.12, df=4
							How big is the difference?			How big is the difference?			How big is the difference?
							Mean of column A	1.453		Mean of column C	4.293		Mean of column E	5.93
							Mean of column B	0.84		Mean of column D	2.57		Mean of column F	3.52
							Difference between means (B - A) ± SEM	-0.6133 ± 0.1037		Difference between means (D - C) ± SEM	-1.723 ± 0.1458		Difference between means (F - E) ± SEM	-2.410 ± 0.2382
							95% confidence interval	-0.9011 to -0.3255		95% confidence interval	-2.128 to -1.319		95% confidence interval	-3.071 to -1.749
							R squared (eta squared)	0.8975		R squared (eta squared)	0.9722		R squared (eta squared)	0.9624
							F test to compare variances			F test to compare variances			F test to compare variances
							F, DFn, Dfd	1.492, 2, 2		F, DFn, Dfd	1.165, 2, 2		F, DFn, Dfd	1.777, 2, 2
							P value	0.8025		P value	0.9236		P value	0.7203
							P value summary	ns		P value summary	ns		P value summary	ns
							Significantly different (P < 0.05)?	No		Significantly different (P < 0.05)?	No		Significantly different (P < 0.05)?	No
							Data analyzed			Data analyzed			Data analyzed
							Sample size, column A	3		Sample size, column C	3		Sample size, column E	3
							Sample size, column B	3		Sample size, column D	3		Sample size, column F	3

## Sheet: Fig.5c
Lyz1		Reg3g
Wt	Mptx2-/-	Wt	Mptx2-/-
1.03821	0.0298342	0.838719	0.0234886
0.615755	0.547415	0.434637	0.0634828
0.604277	0.216812	0.419759	0.0449917
1.27728	0.840101	0.824311	0.182561
2.68658		3.36853	0.118199
0.141272		0.248306
0.637549		0.865741
Table Analyzed	Lyz1			Table Analyzed	Reg3g
Column B	Mptx2-/-			Column B	Mptx2-/-
vs.	vs.			vs.	vs.
Column A	Wt			Column A	Wt
Unpaired t test				Unpaired t test with Welch's correction
P value	0.2139			P value	0.0653
P value summary	ns			P value summary	ns
Significantly different (P < 0.05)?	No			Significantly different (P < 0.05)?	No
One- or two-tailed P value?	Two-tailed			One- or two-tailed P value?	Two-tailed
t, df	t=1.338, df=9			Welch-corrected t, df	t=2.247, df=6.060
How big is the difference?				How big is the difference?
Mean of column A	1			Mean of column A	1
Mean of column B	0.4085			Mean of column B	0.08654
Difference between means (B - A) ± SEM	-0.5916 ± 0.4423			Difference between means (B - A) ± SEM	-0.9135 ± 0.4065
95% confidence interval	-1.592 to 0.4090			95% confidence interval	-1.906 to 0.07887
R squared (eta squared)	0.1658			R squared (eta squared)	0.4545
F test to compare variances				F test to compare variances
F, DFn, Dfd	5.310, 6, 3			F, DFn, Dfd	279.8, 6, 4
P value	0.1988			P value	<0.0001
P value summary	ns			P value summary	****
Significantly different (P < 0.05)?	No			Significantly different (P < 0.05)?	Yes
Data analyzed				Data analyzed
Sample size, column A	7			Sample size, column A	7
Sample size, column B	4			Sample size, column B	5

## Sheet: Fig.6c
Lyz1		Reg3g		Defa
Wt	Mptx2-/-	Wt	Mptx2-/-	Wt	Mptx2-/-
1.29004	0.09245	1.336	0.22011	1.40283	0.525067
0.676315	0.111227	1.1931	0.721396	0.919026	0.484115
1.094	0.354669	0.667819	0.677235	1.12756	0.797358
2.17933	0.437391	1.34799	0.540824	1.28627	0.398583
0.354669	0.08505	0.677235	0.178701	0.797358	0.199438
0.405653	0.405653	0.777859	0.777859	0.466964	0.466964
Table Analyzed	Data 1			Table Analyzed	Data 1			Table Analyzed	Data 1
Column B	Mptx2-/-			Column D	Mptx2-/-			Column F	Mptx2-/-
vs.	vs.			vs.	vs.			vs.	vs.
Column A	Wt			Column C	Wt			Column E	Wt
Unpaired t test with Welch's correction				Unpaired t test				Unpaired t test
P value	0.043			P value	0.0183			P value	0.009
P value summary	*			P value summary	*			P value summary	**
Significantly different (P < 0.05)?	Yes			Significantly different (P < 0.05)?	Yes			Significantly different (P < 0.05)?	Yes
One- or two-tailed P value?	Two-tailed			One- or two-tailed P value?	Two-tailed			One- or two-tailed P value?	Two-tailed
Welch-corrected t, df	t=2.606, df=5.598			t, df	t=2.816, df=10			t, df	t=3.233, df=10
How big is the difference?				How big is the difference?				How big is the difference?
Mean of column A	1			Mean of column C	1			Mean of column E	1
Mean of column B	0.2477			Mean of column D	0.5194			Mean of column F	0.4786
Difference between means (B - A) ± SEM	-0.7523 ± 0.2887			Difference between means (D - C) ± SEM	-0.4806 ± 0.1707			Difference between means (F - E) ± SEM	-0.5214 ± 0.1613
95% confidence interval	-1.471 to -0.03345			95% confidence interval	-0.8609 to -0.1004			95% confidence interval	-0.8808 to -0.1620
R squared (eta squared)	0.5482			R squared (eta squared)	0.4423			R squared (eta squared)	0.511
F test to compare variances				F test to compare variances				F test to compare variances
F, DFn, Dfd	16.66, 5, 5			F, DFn, Dfd	1.580, 5, 5			F, DFn, Dfd	3.146, 5, 5
P value	0.0078			P value	0.6278			P value	0.2341
P value summary	**			P value summary	ns			P value summary	ns
Significantly different (P < 0.05)?	Yes			Significantly different (P < 0.05)?	No			Significantly different (P < 0.05)?	No
Data analyzed				Data analyzed				Data analyzed
Sample size, column A	6			Sample size, column C	6			Sample size, column E	6
Sample size, column B	6			Sample size, column D	6			Sample size, column F	6

## Sheet: Fig.6e
PCNA/β-actin				Lysozyme/β-actin
Untreated		MRSA		Untreated		MRSA
Wt	Mptx2-/-	Wt	Mptx2-/-	Wt	Mptx2-/-	Wt	Mptx2-/-
1.07418	0.425775	0.876258	0.575312	0.964381	0.552933	0.97416	0.82232
1.14101	0.673422	0.965089	0.265414	1.23432	1.24558	1.09583	0.379675
0.784812	0.4699	0.766647	0.183757	0.801303	0.739546	0.971159	0.0184
Table Analyzed	Data 1	Table Analyzed	Data 1	Table Analyzed	Data 1	Table Analyzed	Data 1
Column B	Mptx2-/-	Column D	Mptx2-/-	Column F	Mptx2-/-	Column H	Mptx2-/-
vs.	vs.	vs.	vs.	vs.	vs.	vs.	vs.
Column A	Wt	Column C	Wt	Column E	Wt	Column G	Wt
Unpaired t test		Unpaired t test		Unpaired t test		Unpaired t test
P value	0.0232	P value	0.0163	P value	0.5598	P value	0.0619
P value summary	*	P value summary	*	P value summary	ns	P value summary	ns
Significantly different (P < 0.05)?	Yes	Significantly different (P < 0.05)?	Yes	Significantly different (P < 0.05)?	No	Significantly different (P < 0.05)?	No
One- or two-tailed P value?	Two-tailed	One- or two-tailed P value?	Two-tailed	One- or two-tailed P value?	Two-tailed	One- or two-tailed P value?	Two-tailed
t, df	t=3.579, df=4	t, df	t=3.988, df=4	t, df	t=0.6352, df=4	t, df	t=2.571, df=4
How big is the difference?		How big is the difference?		How big is the difference?		How big is the difference?
Mean of column A	1	Mean of column C	0.8693	Mean of column E	1	Mean of column G	1.014
Mean of column B	0.523	Mean of column D	0.3415	Mean of column F	0.846	Mean of column H	0.4068
Difference between means (B - A) ± SEM	-0.4770 ± 0.1333	Difference between means (D - C) ± SEM	-0.5278 ± 0.1324	Difference between means (F - E) ± SEM	-0.1540 ± 0.2424	Difference between means (H - G) ± SEM	-0.6069 ± 0.2361
95% confidence interval	-0.8470 to -0.1069	95% confidence interval	-0.8953 to -0.1604	95% confidence interval	-0.8270 to 0.5190	95% confidence interval	-1.262 to 0.04851
R squared (eta squared)	0.762	R squared (eta squared)	0.799	R squared (eta squared)	0.09164	R squared (eta squared)	0.623
F test to compare variances		F test to compare variances		F test to compare variances		F test to compare variances
F, DFn, Dfd	2.054, 2, 2	F, DFn, Dfd	4.318, 2, 2	F, DFn, Dfd	2.686, 2, 2	F, DFn, Dfd	32.05, 2, 2
P value	0.6548	P value	0.376	P value	0.5427	P value	0.0605
P value summary	ns	P value summary	ns	P value summary	ns	P value summary	ns
Significantly different (P < 0.05)?	No	Significantly different (P < 0.05)?	No	Significantly different (P < 0.05)?	No	Significantly different (P < 0.05)?	No
Data analyzed		Data analyzed		Data analyzed		Data analyzed
Sample size, column A	3	Sample size, column C	3	Sample size, column E	3	Sample size, column G	3
Sample size, column B	3	Sample size, column D	3	Sample size, column F	3	Sample size, column H	3

[truncated: 19 more sheets: Fig.6f, Fig.6i, Fig.7b, Fig.8a, Fig.8b, Fig.S1a, Fig.S1d, Fig.S2b, Fig.S2c, Fig.S4, Fig.S5a, Fig.S5c, Fig.S6b, Fig.S6c, Fig.S7b, Fig.S8a, Fig.S8c, Fig.S9, Fig.S10b]
